# Supplementary material for: Structural Biology of Human H3K9 Methyltransferases
Source: PLoS One. 2010 Jan 11;5(1):e8570. doi: 10.1371/journal.pone.0008570 (PMC2797608; doi:10.1371/journal.pone.0008570)
Supplement: Datapack S1 — Standalone iSee datapack - contains the enhanced version of this article for use offline. This file can be opened using free software available for download at http://www.molsoft.com/icm_browser.html. (ICB) [file pone.0008570.s002.icb]

Archive with 1 entries (1 files):
- pone.0008570.icb
